# Supplementary material for: Diplomatic advantages and threats in global health program selection, design, delivery and implementation: development and application of the Kevany Riposte
Source: Global Health. 2015 May 27;11:22. doi: 10.1186/s12992-015-0108-x (PMC4470080; doi:10.1186/s12992-015-0108-x)
Supplement: Additional file 1: — Annex 1 Diplomatic Assessment Questionnaire and Scoring Tool. [file 12992_2015_108_MOESM1_ESM.xlsx]

## Sheet: Cover Page
Donor Country	United States & International
Donor Organization(s)	United States' President's Emergency Plan for AIDS Relief, the Global Fund to Fight AIDS, Tuberculosis and Malaria, National Institutes of Health.
Recipient Country & Region	South Africa, Zimbabwe, Thailand, Tanzania.
Disease Group(s)	HIV/AIDS
Target Population(s)	Rural, urban, high-risk, general population.
Intervention Name(s)	Project Accept, Re Mololo Pholong, Global Fund 'combination' HIV/AIDS programs.

## Sheet: Diplomatic Assessment
Number	Criterion	Sub-Criterion	Intervention Assessment	Narrative Assessment	Assessment Dimension & Context			Assessment	Assessment Dimension(s)	Score
					Policy	Intervention	Individual				Highly Advantageous
1	Neutrality	Cultural	Does the intervention attempt to effect or influence recipient culture? If so, has this intervention taken into account recipient cultural considerations in it's design and delivery?	Combination HIV programs effect recipient culture by changing behavours and social and cultural norms. Interventions under review were found to be sensitive to local cultural considerations in this regard, and to have taken this into account at the intervention level.	Potential Moderate Threat	Moderately Advantageous	Not Applicable	Potential Moderate Threat		-1	Moderately Advantageous
		Social	Has this intervention taken into account recipient community recipient social standards and norms, or does it actively challenge these practices?	Social standards and norms were included as considerations in the intervention design stage. These included local standards and expectations related to health service delivery, in keeping with broader intervention approaches. However, these standards are also inherently challenged through the intervention protocol regarding behaviour change.	Neutral, Not Relevant or Not Considered	Moderately Advantageous	Not Applicable	Potential Moderate Threat		-1	Neutral, Not Relevant or Not Considered
		Religious	Is the intervention sensitive to religious practices and beliefs in the recipient country? Or does the intervention challenge or undermine these beliefs?	Possible challenges to religions beliefs include, for example, the provision of birth control to some communities that may oppose this on religious grounds.	Potential Moderate Threat	Potential Moderate Threat	Not Applicable	Potential Significant Threat		-2	Not Applicable
		Other	Does this intervention achieve all relevant forms of neutrality, and does the intervention design take into account possible unanticipated consequences in this regard?	Local political neutrality and sensitivity to local needs and community divisions were observed to be addressed by the mobile nature of service delivery. This was also reflected in appropriate staff recruitment policies.	Highly Effective	Highly Effective	Highly Effective	Highly Advantageous		2	Potential Moderate Threat
Neutrality Classification Assessment								POTENTIAL MODERATE THREAT		-0.5	Potential Significant Threat
											Highly Advantageous
Number	Criterion	Sub-Criterion	Intervention Assessment	Narrative Assessment	Assessment Dimension & Context			Score	Assessment Dimension(s)	Score
					Policy	Intervention	Individual
2	Visibility	Appropriate Branding	Are the source funding organizations visible in an acceptable manner?	Branding was observed at the service delivery points, including branding of the donor and managerial organizations on relevant material and equipment, in a manner accessible and visible to clients.	Highly Effective	Highly Effective	Not Applicable	Highly Advantageous		2
		Safety & Security	Does this visibility present any risks to program staff? If so,what modifications or measures have been implemented to protect staff?	No risks to program staff were observed based on the branding process. This should be considered in the context of the broader international political environment. This was rated as "Moderately Advantageous" as no specific attempts were made to alter branding to the local envirornment, with generic brands being preferred.	Highly Effective	Highly Effective	Highly Effective	Moderately Advantageous		1
		National Linkages	Are brands explicitly or implicitly linked to donor countries and organizations?	Branding was clearly linked to donor organizations, with logos for PEPfAR, the Centers for Disease Conrol & Prevention, Health & Human Services, and the Gobal Fund all evident. However, national linkages were not routinely evident.	Highly Effective	Highly Effective	Highly Effective	Moderately Advantageous		1
		Visibility through Communications	Are the positive health contributions of donors routinely conveyed to sub-regional, regional, and national level community leaders?	Field staff noted that positive health contributions were routinely reported to local community leaders. At the policy level, implementing organizations also routinelly reported these results to the South African and other recipient nation governments via relevant health departments and minisitries.	Highly Effective	Highly Effective	Highly Effective	Highly Advantageous		2
Visibility Classification Assessment								HIGHLY ADVANTAGEOUS		1.5
Number	Criterion	Sub-Criterion	Intervention Assessment	Narrative Assessment	Assessment Dimension & Context			Score	Assessment Dimension(s)	Score
					Policy	Intervention	Individual
3	Sustainability	Funding	Is this intervention sustainable, by the recipient country, after the end of the funding period? Has provision been made for this in program design?	At the policy level, awareness of program sustainability has been built in to curent recommendations, including the "Country Ownership" paradigm. At the intervention level, sustainability may be limited by local funding constraints.	Highly Effective	Highly Effective	Highly Effective	Potential Significant Threat		-2
		Transferability	Can this program be readily transferred to recipient actors, stakeholders, and governments? Or, is the program fundamentally dependent on donor presence and funding?	The intervention type, due to it's focus on direct provison of basic health services, is considere to be readily transferable. This is also applicable at the individual level, where all relevant skills were considered to be available at the local level through reliance on service delivery rthrough regional training.	Highly Effective	Highly Effective	Highly Effective	Moderately Advantageous		1
		Intervention Type	Is this intervention designed to take effect over the long-term? Or, is the intervention a short-term response?	This intervention is considered to address long-term health issues and long-term health improvement, in keeping with broader programmatic policy for HIV/AIDS interventions.	Highly Effective	Highly Effective	Highly Effective	Highly Advantageous		2
		Forward-Looking Commitments	Does this intervention illustrate and represent a long-term, forward-looking commitment to the health of recipient communities? Or, is this intervention designed for short-term returns only?	This intervention is considered to focus on the long-term health of recipient communities, at the policy and intervention levels, due to it's focus on HIV/AIDS and other (potentially unrelated) health conditions.	Highly Effective	Highly Effective	Highly Effective	Highly Advantageous		2
Sustainability Classification Assessment								MODERATELY ADVANTAGEOUS		0.75
Number	Criterion	Sub-Criterion	Intervention Assessment	Narrative Assessment	Assessment Dimension & Context			Score	Assessment Dimension(s)	Score
					Policy	Intervention	Individual
4	Effectiveness	Effectiveness	Has this intervention been scientifically proven for effectiveness in the treatment of primary health outcomes?	Extensive literature supports the use of multi-level or combintion HIV prevention interventions, incorporating HIV testing, in the achievementof outcome goals such as a decrease in new HIV infections.	Yes			Highly Advantageous		2
		Constrained Budgets	Does this intervention consider the necessity of optimizing health benefits under constrained budgets? Have such budgets been referred to in the context of intervention choice, design and delivery?	Limited awareness of the optimization of resources under constrained budgets in rosource-limited settings was evident in program design and delivery. However, the low costs of intervention service delivery components are considered to be strenghs in this regard.	Yes			Potential Moderate Threat		-1
		Cost-Effectiveness	Has this intervention been scientifically proven for cost-effectiveness in the treatment of primary health outcomes?	Limited information on the cost-effectiveness of multilevel HIV combination prevention and testing interventions is currently available. Initial evidence suggests that cost-effecieness may be low.	Yes			Potential Significant Threat		-2
		Academic or Other Evidence of Collateral Benefits	Has any other academic evidence been referred to in the above contexts?	Broad reviews of the importance of HIV combination interventions to initiatives such as health system strengthening and behaviour change were considered in the design and delivery of programs under review.	Yes			Highly Advantageous		2
Effectivness Classification Assessment								NEUTRAL		0.25	Potential Significant Threat
Number	Criterion	Sub-Criterion	Intervention Assessment	Narrative Assessment	Assessment Dimension & Context			Score	Assessment Dimension(s)	Score
					Policy	Intervention	Individual
5	Adaptability	Responsiveness to Health Needs	Can this intervention respond to local health needs that may arise beyond the intervention protocol, as required?	Adaptability in service delivery was observed to occur through responses to local cholera epidemics. However, greater adaptability and responsiveness to local health needs was also considered to be possible.	Yes			Moderately Advantageous		1
		Responsiveness to Non-Health Needs	Does this intervention have the capacity to build non-health economic or community initiatives (e.g. income generating programs) that may be linked to implementation?	Extensive implementation of non-health initatives was evident, including income-generating schemes for health care service clients such as horticultural and 'back to work' programs. These initatives were designed to provide additional oppoertunities to HIV-positive persons in high-stigma labour market environments.	Yes			Highly Advantageous		2
		Recipient-Led Program Design	Have local community leaders been involved in the design of the intervention to ensure that it is responding to local needs?	Local community leaderes were extensively involved in the design and delivery of the intervention. Inputs included stakeholder meetings, contributions to standard operating procedures, and consultation on the development and implementation of intervention-specific "adaptations".	Yes			Highly Advantageous		2
		Recipient-Led Resource Allocation	Do local communities have input into the use of intervention resources across program arms or components, as well as the interventions that are chosen for their communities?	Local communities helped to guide the use of resources across and within intervention components. For example, positive community responses to health promotion and educational activities resulted in the increased allocation of resources to these initatives, across sites.	Yes			Highly Advantageous		2
Adaptability Classification Assessment								HIGHLY ADVANTAGEOUS		1.75	Potential Significant Threat
Number	Criterion	Sub-Criterion	Intervention Assessment	Narrative Assessment	Assessment Dimension & Context			Score	Assessment Dimension(s)	Score
					Policy	Intervention	Individual
6	Accountability	Contributions to M&E Systems	Does this intervention help to contribute to the development of an "M&E Culture" in recipient countries or communities, and do performance measures align with, and contribute to, national M&E systems?	Significant contributions were observed to be made to accountability through routine reporting systems as well as the performance of extensive quality control and quality assurance procedures by local and international teams.	Yes			Highly Advantageous		2
		Production of Verifiable Results	At the micro-level, do intervention sites produce regular results that can be verified through site visits and other document reviews?	Service delivery points produced routine and regular results on, for example, (1) the number of clients served, (2) the number of community events held, as well as (3) the overall standard of performance in service delivery of study staff.	Yes			Highly Advantageous		2
		Presentation of Health & Non-Health Achievements	Wherever possible, does this intervention attempt to quantify or describe both health and non-health achievements that may fall outside of pre-determined performance metrics?	Non-health achievements such as community-based entertainment or educational initiatives were routinely descibed in narrative reports. These were, however, not quantified or recorded in a routine fashion.	Yes			Moderately Advantageous		1
		Combating Corruption and Increasing Transparency	Does the M&E system used for this intervention contribute to actively combating the misreporting of programmatic achievements?	Extensive quality control and quality assurance procedures ensured that all reported results were also verified on a routine basis. However, extensive scope for double counting in terms of service delivery (in the absence of developed HMIS systems) was evident.	Yes			Potential Moderate Threat		-1
Accountability Classification Assessment								MODERATELY ADVANTAGEOUS		1	Potential Significant Threat
Number	Criterion	Sub-Criterion	Intervention Assessment	Narrative Assessment	Assessment Dimension & Context			Score	Assessment Dimension(s)	Score
					Policy	Intervention	Individual
7	Partnerships	Reference to Standards of International Interaction	Do national and international program staff receive guidance on standards of international interaction (e.g. etiquette protocols)?	No relvant training was provided in an explicit maner. Implicitly, program staff were observed to rely on guidance from principal investigators and broader policy experts to advise on these interactions. However, this was addressed on an ad-hoc basis.	Yes			Neutral		0
		Building International Alliances	Has this program or intervention contributed to the building of international organizational alliances?	International alliances were developed through the collaboration of intervention teams from recipient, donor, and other countries. This also includes contributions from international organizations such as UNAIDS and the World Health Organization.	Yes			Highly Advantageous		2
		Mission Statements	Does the mission statement of the organizing body for this intervention preclude or allow for such inter-organizational alliances by program staff?	No specific statements limiting collaboration with other health or non-health organizations were evident. Protocols included provision for such collaborations by naming partner institutions. Based on field observations, collaborations were widespread and not discouraged.	Yes			Highly Advantageous		2
		Sub-National Partnerships	As well as national partnerships, does this program or intervention foster and support sub-national partnerships (e.g. with regional health or political directorates)?	Local partnerships are fostered and supported through liaisons with local Departments of Health (e.g. at the district or regional level) and other relevant local organizations in support of project activities.	Yes			Highly Advantageous		2
Partnerships Classification Assessment								HIGHLY ADVANTAGEOUS		1.5	Potential Significant Threat
Number	Criterion	Sub-Criterion	Intervention Assessment	Narrative Assessment	Assessment Dimension & Context			Score	Assessment Dimension(s)	Score
					Policy	Intervention	Individual
8	Economic, Political, Environmental and Social Effects	Economic Growth	Does this intervention or program contribute to economic growth, directly or indirectly (apart from positive health outcomes) at either the macro (household) or macro (GDP generation) level, through the creation of improved economic climates?	The range of services and advice provided by intervention health service providers was observed to extend beyond direct health care and to include income generation programs (e.g. horticulture schemes) and other forms of community economic promotion.	Yes			Highly Advantageous		2
		Political Stability	Does this intervention contribute, directly or indirectly, apart from health outcomes, to national, sub-national or community level political stability?	HIV combination interventions were observed to be neutral in regards local political stability. However, the engagement of local community and political stakeholders to ensure service delivery permissions was a positive engagement in this regard.	Yes			Moderately Advantageous		1
		Social Evolution	Does this intervention or program contribute, directly or indirectly, to the generation or productivity, dignity, and self-worth amongst recipients?	Improved awareness of health status, stigma reduction, and health education were all considered to contribute to the improved self-worth, dignity, and the pursuit of human rights amongst recipients.	Yes			Highly Advantageous		2
		Environmental Impact	Does this intervention or program generate any positive or negative environmental effects (e.g. the use of community space or the generation of medical waste)?	Possible negative environmental effects were observed based on the generation of medical waste and the use of community areas. Additional steps may be required to ensure that cominnation HIV prevention interventions ensure the safe disposal of realted products.	Yes			Potential Significat Threat		-2
Economic, Political, Environmental and Social Effects Classification Assessment								MODERATELY ADVANTAGEOUS		0.75	Potential Significant Threat
Number	Criterion	Sub-Criterion	Intervention Assessment	Narrative Assessment	Assessment Dimension & Context			Score	Assessment Dimension(s)	Score
					Policy	Intervention	Individual
9	Interdependence	Organizational Relationships	Does this intervention generate, or have as part of its structure, formal or informal relationships with non-health organizations in either the donor or recipient country?	Interventions under review were found to generate extensive collaborative opportunities, at both the formal (e.g. national ministries of health and collaborating institutions such as universities) and informal (e.g. local community groups) levels, but only at the health level. No "non-health" partnerships were in evidence.	Yes			Potential Moderate Threat		-1
		Staff Safety & Security	Does the relationship (if any) with any non-health related organization have any impact on staff safety through such associations? Have steps been taken to preserve staff safety and security in this context?	No threats to staff safety as a result of these organizational links were evident. Conversely, these organizational links may have strengthened the safety and security position of project staff.	Yes			Neutral		0
		Coordinating Initiatives	Is this program or intervention coordinated with other donor or multilateral initiatives in the region (e.g. Foreign Office protocols) to ensure that communications are optimized and that initiatives are not in conflict with each other?	No such communications or cordination occurred at any of the study sites. Program staff were, however, provided with key political updates through their parent organization on an ad-hoc basis.	Yes			Potential Moderate Threat		-1
		Joint Agenda Accomplishment	Have such inter-relationships (if any) with non-health organizations been successfully leveraged to pursue joint or mutual organizational goals?	No evidence on joint inter-organizational goals being pursed at the non-health levels were evident. However, the potential to achieve these goals was observed.	Yes			Potential Moderate Threat		-1
Interdependence Classification Assessment								POTENTIAL MODERATE THREAT		-0.75	Potential Significant Threat
Number	Criterion	Sub-Criterion	Intervention Assessment	Narrative Assessment	Assessment Dimension & Context			Score	Assessment Dimension(s)	Score
					Policy	Intervention	Individual
10	Training	Staff Selection	Have all staff (international) contributing to this intervention been provided with basic training in diplomatic behaviour, including local cultural practices?	No records of any training in diplomatic procedures for international short-term or long-term study or project staff were evident. This was confirmed via on-site discussions with study staff. No policy or intervention-level standards were available in this regard.	Neutral, Not Relevant or Not Considered	Neutral, Not Relevant or Not Considered	Potential Significant Threat	Potential Significat Threat		-2					Policy
		Staff Recognition	Have national and /or international program staff been provided with any opportunities for formal recognition for their contribution to diplomacy in the global health context?	No formal recognition of internatioal or national project staff was evident. However, both national and international study staff were sensitized (at the individual level) to respond to community needs beyond primary service delivery, as appropriate.	Neutral, Not Relevant or Not Considered	Neutral, Not Relevant or Not Considered	Moderately Advantageous	Moderately Advantageous		1					Intervention
		Education on Strategic Themes	Have program staff been provided with education on broader international political and strategic themes that may be at play in their region of operation?	No formal education was provided to national or international staff on broader international political or strategic themes. Staff were, however, shown to be aware of local, national and international political considerations, as relevant to the intervention.	Neutral, Not Relevant or Not Considered	Neutral, Not Relevant or Not Considered	Neutral, Not Relevant or Not Considered	Potential Moderate Threat		-1					Individual
		Diplomatic Risks and Benefits	Have staff been trained in recognizing ways in which the intervention may interact and overlap with these broader considerations, and in ways in which collateral diplomatic risks may be mitigated and / or diplomatic benefits optimized?	No training on these issues was provided to project staff. Awareness of the collateral diplomatic effects of the project was not in evidence.	Neutral, Not Relevant or Not Considered	Neutral, Not Relevant or Not Considered	Neutral, Not Relevant or Not Considered	Potential Moderate Threat		-1					Policy, Intervention & Individual
Training Classification Assessment								POTENTIAL MODERATE THREAT		-0.75	Potential Significant Threat				Policy & Individual
															Policy & Intervention
															None or Not Applicable

## Sheet: Diplomatic Results
1	Neutrality Classification Assessment								POTENTIAL MODERATE THREAT		-1					Diplomatic Assessment Score & Rating			0.55			MODERATELY ADVANTAGEOUS
2	Visibility Classification Assessment								HIGHLY ADVANTAGEOUS		2
3	Sustainability Classification Assessment								MODERATELY ADVANTAGEOUS		1
4	Effectiveness Classification Assessment								NEUTRAL		0
5	Adaptability Classification Assessment								HIGHLY ADVANTAGEOUS		2					HIGHLY ADVANTAGEOUS		3
6	Accountability Classificaiton Assessment								MODERATELY ADVANTAGEOUS		0.5					MODERATELY ADVANTAGEOUS		3
7	Partnerships Classification Assessment								HIGHLY ADVANTAGEOUS		2					NEUTRAL		1
8	Economic, Political, Environmental and Social Effects Classification Assessment								MODERATELY ADVANTAGEOUS		1					POTENTIAL MODERATE THREAT		3
9	Interdependence Classification Assessment								POTENTIAL MODERATE THREAT		-1
10	Training Classification Assessment								POTENTIAL MODERATE THREAT		-1
